# Supplementary material for: Systematic meta-analyses of gene-specific genetic association studies in prostate cancer
Source: Oncotarget. 2016 Mar 5;7(16):22271–84. doi: 10.18632/oncotarget.7926 (PMC5008361; doi:10.18632/oncotarget.7926)
Supplement: Supplementary file 10 [file oncotarget-07-22271-s010.xls]

## Sheet: Suppl. Table 1A
Supplementary Table 1A: Overview of all 66 SNVs had substantial data at least three population-based case-control studies which were meta-analyzed in this study
Gene	Polymorphism	# cases	# controls	# combined	Result	# samples	Author	Year	PubMed ID
XRCC1	rs25489	2612	2775	5387	Negative	7	Mittal Xu van Gils Mandal Agalliu(a) Agalliu(b) Zhu	2012 2007 2002 2010 2010 2010 2015	PMID: 22019847 PMID: 17486273 PMID: 12433703 PMID: 20070155 PMID: 19902366 PMID: 19902366 PMID: 26101477
XRCC1	rs25487	4910	4735	9645	Negative	17	Mittal Berhane Kuasne Mandal Zhang Dhillon Agalliu(a) Agalliu(b) Xu Hirata Ritchey Rybicki van Gils Chen(a) Chen(b) Zhu Gao	2012 2012 2011 2010 2010 2011 2010 2010 2007 2007 2005 2004 2002 2006 2006 2015 2010	PMID: 22019847 PMID: 21670956 PMID: 20852942 PMID: 20070155 PMID: 19914697 PMID: 19914098 PMID: 19902366 PMID: 19902366 PMID: 17486273 PMID: 17196815 PMID: 16030105 PMID: 14744728 PMID: 12433703 PMID: 16406883 PMID: 16406883 PMID: 26101477 PMID: 20495366
MGMT	rs2308321	1820	3009	4829	Negative	4	Ritchey Agalliu(a) Agalliu(b) Loh	2005 2010 2010 2010	PMID: 16030105 PMID: 19902366 PMID: 19902366 PMID: 20096652
XPC	rs2228001	2195	2208	4403	Negative	6	Hirata Agalliu(a) Agalliu(b) Liu Mittal Zhang	2007 2010 2010 2012 2012 2014	PMID: 17196815 PMID: 19902366 PMID: 19902366 PMID: 22682619 PMID: 22754221 PMID: 24615090
ERCC2	rs1799793	2620	3225	5845	Negative	8	Rybicki(a) Rybicki(b) Bau Agalliu(a) Agalliu(b) Mandal Lavender Dhillon	2004 2004 2007 2010 2010 2010 2010 2011	PMID: 14744728 PMID: 14744728 PMID: 17695467 PMID: 19902366 PMID: 19902366 PMID: 20070155 PMID: 19760636 PMID: 19914098
XRCC1	rs1799782	3230	3060	6290	Negative	9	Xu Gao Agalliu(a) Agalliu(b) van Gils Mandal Hirata Mittal Zhu	2007 2010 2010 2010 2002 2010 2007 2012 2015	PMID: 17486273 PMID: 20495366 PMID: 19902366 PMID: 19902366 PMID: 12433703 PMID: 20070155 PMID: 17196815 PMID: 22019847 PMID: 26101477
MGMT	rs12917	1558	1564	3122	Negative	3	Ritchey Agalliu(a) Agalliu(b)	2005 2010 2010	PMID: 16030105 PMID: 19902366 PMID: 19902366
OGG1	rs1052133	3071	3808	6879	Negative	11	Yun Zhang Lavender Nock Nam Chen Xu Dhillon Mandal Mittal Zhou	2011 2010 2010 2006 2005 2003 2002 2011 2012 2012 2013	PMID: 21515665 PMID: 19914697 PMID: 19760636 PMID: 16569655 PMID: 16322300 PMID: 14634453 PMID: 11956079 PMID: 19914098 PMID: 22382185 PMID: 22019847 PMID: 24649009
ESR1	rs9340799	3666	5066	8732	Positive	16	Modugno Suzuki Fukatsu Cunningham(a) Cunningham(b) Beuten(a) Beuten(b) Beuten(c) Gupta Sissung Szendroi Safarinejad Jurecekova Hernandez(a) Hernandez(b) Hernandez(c)	2001 2003 2004 2007 2007 2009 2009 2009 2010 2011 2011 2012 2013 2006 2006 2006	PMID: 11595700 PMID: 14508827 PMID: 15330195 PMID: 17507624 PMID: 17507624 PMID: 19505920 PMID: 19505920 PMID: 19505920 PMID: 19904497 PMID: 21106711 PMID: 21703046 PMID: 22228197 PMID: 23737135 PMID: 16406987 PMID: 16406987 PMID: 16406987
SRD5A2	rs9282858	4241	4015	8256	Positive	13	Margiotti Latil Soderstrom Chang Lamharzi Giwercman Hayes Lindstrom Torkko(a) Torkko(b) Paz-y-Min˜o Jaffe(a) Jaffe(b)	2000 2001 2002 2003 2003 2005 2007 2006 2008 2008 2008 2000 2000	PMID: 11381197 PMID: 11571725 PMID: 12042668 PMID: 12746845 PMID: 12712437 PMID: 16039774 PMID: 17136762 PMID: 16998812 PMID: 18483391 PMID: 18483391 PMID: 19215786 PMID: 10749132 PMID: 10749132
CYP17A1	rs743572	16103	16635	32738	Negative	33	Lunn Wadelius Gsur Habuchi Kittles Latil Yamada Haiman Chang dos Santos(a) dos Santos(b) Stanford(a) Stanford(b) Nam Tigli Madigan Lin Yang Lindstrom Setiawan Hamada Onen Cussenot Gunes Sarma Sobti Severi Beuten "Tajtakova " Souiden Sivonova Karimpur-Zahmatkesh Han	1999 1999 2000 2000 2001 2001 2001 2001 2001 2002 2002 2002 2002 2003 2003 2003 2003 2006 2006 2007 2007 2007 2007 2007 2008 2008 2008 2009 2010 2011 2012 2013 2015	PMID: 10469617 PMID: 10591544 PMID: 10897051 PMID: 11059764 PMID: 11535545 PMID: 11571725 PMID: 11340572 PMID: 11440959 PMID: 11668516 PMID: 15195127 PMID: 15195127 PMID: 11895872 PMID: 11895872 PMID: 14693733 PMID: 15686129 PMID: 12949806 PMID: 12954495 PMID: 16720291 PMID: 16998812 PMID: 18006912 PMID: 17826473 PMID: 17826473 PMID: 17704407 PMID: 17961073 PMID: 18163429 PMID: 18722876 PMID: 179…
SRD5A2	rs523349	9555	9566	19121	Negative	30	Lunn(a) Lunn(b) Febbo Margiotti Yamada Hsing Latil Soderstrom Pearce(a) Pearce(b) Li Nam Chang Lamharzi Forrest Salam Hayes Sobti Lindstrom Neslund-Dudas(a) Neslund-Dudas(b) Onen Sarma Scariano Torkko(a) Torkko(b) Rajender Paz-y-Min˜o Jaffe(a) Jaffe(b)	1999 1999 1999 2000 2001 2001 2001 2002 2002 2002 2003 2003 2003 2003 2005 2005 2007 2006 2006 2007 2007 2007 2008 2008 2008 2008 2009 2008 2000 2000	PMID: 10469617 PMID: 10469617 PMID: 10606227 PMID: 11381197 PMID: 11340572 PMID: 11588854 PMID: 11571725 PMID: 12042668 PMID: 11927504 PMID: 11927504 PMID: 12771801 PMID: 14693733 PMID: 12746845 PMID: 12712437 PMID: 15711606 PMID: 16018939 PMID: 17136762 PMID: 16716118 PMID: 16998812 PMID: 17823934 PMID: 17823934 PMID: 17328668 PMID: 18163429 PMID: 18780294 PMID: 18483391 PMID: 18483391 PMID: 194…
CYP3A4	rs2740574	1653	1760	3413	Negative	11	Bangsi(a) Bangsi(b) Nogal Sarma Kittles(a) Kittles(b) Fernandez Paris Beuten Zeigler-Johnson Agalliu	2006 2006 2007 2008 2002 2002 2010 1999 2009 2004 2008	PMID: 16414488 PMID: 16414488 PMID: 17854673 PMID: 18163429 PMID: 12107441 PMID: 12107441 PMID: 21081028 PMID: 10548319 PMID: 19505920 PMID: 15548719 PMID: 18556686
KLK3	rs2735839	17964	19099	37063	Positive	9	Zhang FitzGerald Hooker Hu Eeles(a) Eeles(b) Eeles(c) Lindstrom Liu	2012 2009 2010 2014 2008 2008 2008 2011 2011	PMID: 19902474 PMID: 23464444 PMID: 19902474 PMID: 21756274 PMID: 18264097 PMID: 18264097 PMID: 21390317 PMID: 19366831 PMID: 18264097
KLK3	rs266882	2839	2761	5600	Negative	9	Severi Salinas Cicek Lai Gsur Medeiros Wang Xue Chiang	2006 2005 2005 2007 2002 2002 2003 2000 2004	PMID: 16775173 PMID: 15810021 PMID: 16172228 PMID: 17151093 PMID: 12376473 PMID: 12210484 PMID: 14643026 PMID: 10706090 PMID: 15017213
ESR1	rs2234693	4725	10453	15178	Negative	22	Modugno Suzuki Tanaka Fukatsu Low Berndt Cunningham(a) Cunningham(b) Kjaergaard Onsory Beuten(a) Beuten(b) Beuten(c) Gupta Sonoda Sissung Szendroi Safarinejad Jurecekova Hernandez(a) Hernandez(b) Hernandez(c)	2001 2003 2003 2004 2006 2007 2007 2007 2007 2008 2009 2009 2009 2010 2010 2011 2011 2012 2013 2006 2006 2006	PMID: 11595700 PMID: 14508827 PMID: 12891629 PMID: 15330195 PMID: 17176215 PMID: 17220347 PMID: 17507624 PMID: 17507624 PMID: 17309937 PMID: 18483761 PMID: 19505920 PMID: 19505920 PMID: 19505920 PMID: 19904497 PMID: 19952760 PMID: 21106711 PMID: 21703046 PMID: 22228197 PMID: 23737135 PMID: 16406987 PMID: 16406987 PMID: 16406987
VDR	rs731236	1198	1753	2951	Positive	10	Hu ONEN Bai Onsory Huang Hamasaki(a) Habuchi Watanabe Chaimuangraj Hamasaki(b)	2014 2008 2009 2008 2004 2002 2000 1999 2006 2001	PMID: 24755043 PMID: 18849534 PMID: 19961572 PMID: 18483761 PMID: 15050735 PMID: 12053022 PMID: 10667581 PMID: 10650802 PMID: 16629532 PMID: 11789558
CASC8	rs6983267	5837	4612	10449	Negative	12	Oskina Chan Joung Zheng Terada Okobia Salinas Liu(b) Liu(a) Cheng(a) Cheng(b) Brankovie	2014 2013 2012 2007 2008 2011 2008 2012 2009 2008 2008 2013	PMID: 23628314 PMID: 22561070 PMID: 22583965 PMID: 17925536 PMID: 18726982 PMID: 21557270 PMID: 18483343 PMID: 22099997 PMID: 19602258 PMID: 18231127 PMID: 18231127 PMID: 23532531
RNASEL	rs627928	3089	3154	6243	Negative	8	Meyer Robbins Shook(a) Shook(b) Shook(c) Cybulski Nakazato Rokman	2010 2008 2007 2007 2007 2006 2003 2002	PMID: 20576793 PMID: 18767027 PMID: 17908993 PMID: 17908993 PMID: 17908993 PMID: 17627168 PMID: 12915880 PMID: 11941539
RNASEL	rs486907	4075	4277	8352	Negative	9	Shook(a) Shook(b) Shook(c) Meyer Robbins Cybulski Nam Nakazato Rokman	2007 2007 2007 2010 2008 2006 2005 2003 2002	PMID: 17908993 PMID: 17908993 PMID: 17908993 PMID: 20576793 PMID: 18767027 PMID: 17627168 PMID: 16322300 PMID: 12915880 PMID: 11941539
COMT	rs4680	2292	2158	4450	Negative	7	Low Suzuki(a) Nock Tanaka Suzuki(b) Cussenot Omrani	2006 2003 2006 2006 2007 2007 2009	PMID: 17176215 PMID: 14508827 PMID: 16569655 PMID: 16492910 PMID: 17760745 PMID: 17704407 PMID: 21772887
CYP1A1	rs4646903	2604	2675	5279	Negative	10	Holt Souiden Kumar Lima Li Mittal Yang Caceres Chang Murata	2012 2012 2010 2008 2008 2007 2006 2005 2003 2001	PMID: 22549291 PMID: 22304463 PMID: 20817259 PMID: 18647550 PMID: 18304461 PMID: 17919073 PMID: 16834659 PMID: 15756908 PMID: 12845676 PMID: 11275366
FGFR4	rs351855	2618	2157	4775	Positive	6	FitzGerald(a) Ho Wang(a) Wang(b) Ma FitzGerald(b)	2009 2010 2004 2004 2008 2009	PMID: 18762813 PMID: 19918264 PMID: 15448004 PMID: 15448004 PMID: 18756523 PMID: 18762813
IGFBP3	rs2854744	2788	3020	5808	Positive	9	Qian Wang Li Nam Schildkraut(a) Schildkraut(b) Hernandez Park Safarinejad	2014 2003 2004 2003 2005 2005 2007 2010 2011	PMID: 24586243 PMID:12907612 PMID:15006930 PMID:14693733 PMID:15734965 PMID:15734965 PMID:17724372 PMID:20350746 PMID:21536469
ADIPOQ	rs266729	2697	2974	5671	Negative	4	Gu Beebe-Dimmer Kaklamani Dhillon	2014 2010 2011 2011	PMID: 25038177 PMID: 20697428 PMID: 21397927 PMID: 21960694
MDM2	rs2279744	732	836	1568	Negative	4	Xu Mandal Stoehr Kibel	2010 2012 2008 2008	PMID: 20875869 PMID: 20822933 PMID: 18577987 PMID: 18459109
LEP	rs2167270	1343	1238	2581	Positive	3	Ribeiro Moore Wang	2004 2009 2009	PMID: 15042602 PMID: 19035456 PMID: 19267370
MTR	rs1805087	691	615	1306	Negative	3	CAI López-Cortés Weiner	2010 2013 2011	PMID: 20861582 PMID: 23459165 PMID: 22803112
MTHFR	rs1801133	3485	2692	6177	Negative	6	CAI Reljic Safarinejad WU Johansson López-Cortés	2010 2007 2010 2010 2007 2013	PMID: 20861582 PMID: 17573062 PMID: 24839819 PMID: 20944139 PMID: 17846906 PMID: 23459165
MTHFR	rs1801131	713	1114	1827	Negative	4	CAI Safarinejad WU López-Cortés	2010 2010 2010 2013	PMID: 20861582 PMID: 20564317 PMID: 20944139 PMID: 23459165
NQO1	rs1800566	717	1794	2511	Negative	6	Mandal Stoehr Steinbrecher Ergen Hamajima Steiner	2012 2012 2010 2007 2002 1999	PMID: 23054000 PMID: 23109831 PMID: 20056632 PMID: 18225579 PMID: 12018106 PMID: 10077223
VEGFA	rs1570360	1497	1535	3032	Negative	3	Sfar McCarron Jacobs	2006 2002 2008	PMID: 20096741 PMID: 12067976 PMID: 18398039
VDR	rs1544410	7270	8009	15279	Positive	18	Ahn ONEN Bai Holt(a) Holt(b) Holick Cicek Hayes Huang Habuchi Ma Oakley-Girvan(a) Oakley-Girvan(b) Chokkalingam Li Ingles Mikhak Cheteri	2009 2008 2009 2009 2009 2007 2006 2005 2004 2000 1998 2004 2004 2001 2007 1998 2007 2004	PMID: 19255064 PMID: 18849534 PMID: 19961572 PMID: 19454612 PMID: 19454612 PMID: 17932346 PMID: 17164384 PMID: 15824177 PMID: 15050735 PMID: 10667581 PMID: 12694466 PMID: 15298953 PMID: 15298953 PMID: 11389055 PMID: 17388667 PMID: 9563471 PMID: 17440943 PMID: 15065089
CASC8	rs1447295	6942	5622	12564	Negative	14	Oskina Chan Joung Zheng Terada Okobia Zeegers Salinas Liu(b) Liu(a) Severi Cheng(a) Cheng(b) Brankovie	2014 2013 2012 2007 2008 2011 2011 2008 2012 2009 2007 2008 2008 2013	PMID: 23628314 PMID: 22561070 PMID: 22583965 PMID: 17925536 PMID: 18726982 PMID: 21557270 PMID: 20700145 PMID: 18483343 PMID: 22099997 PMID: 19602258 PMID: 17372260 PMID: 18231127 PMID: 18231127 PMID: 23532531
MSMB	rs10993994	14714	14463	29177	Positive	6	Zhang Xu Chang Ho Lindstrom Liu	2012 2010 2009 2012 2011 2011	PMID: 23464444 PMID: 20333697 PMID: 21756274 PMID: 19153072 PMID: 22733159 PMID: 21390317
CYP1B1	rs1056836	5999	5438	11437	Positive	11	Tang Tanaka Chang Fukatsu Cicek Sobti Berndt Cussenot Beuten Catsburg Holt	2000 2002 2003 2004 2005 2006 2007 2007 2008 2012 2013	PMID: 11221602 PMID: 1220012 PMID: 14562027 PMID: 15330195 PMID: 16172228 PMID: 16716118 PMID: 17220347 PMID: 17704407 PMID: 18544568 PMID: 22610071 PMID: 22549291
GPX1	rs1050450	1258	2686	3944	Negative	6	Karunasinghe Steinbrecher Kucukgergin Erdem Arsova-Sarafinovska Choi	2013 2010 2011 2012 2009 2007	PMID: 23363810 PMID: 20852007 PMID: 21993316 PMID: 21636625 PMID: 18563616 PMID: 17548672
TP53	rs1042522	1274	1543	2817	Negative	10	Henner Suzuki Huang Wu Leiros Quinones Xu Salehi Rogler Khan	2001 2003 2004 2004 2005 2006 2010 2012 2011 2013	PMID: 11746272 PMID: 12824702 PMID: 15598783 PMID: 15263792 PMID: 16307686 PMID: 16625286 PMID: 20875869 PMID: 22825821 PMID: 21778786 PMID: 24935583
CXCL8	rs4073	1942	1964	3906	Negative	5	McCarron Michaud Yang Wang Dluzeniewski	2002 2006 2006 2009 2012	PMID: 12067976 PMID: 16618781 PMID: 16679868 PMID: 19267370 PMID: 22859398
CAT	rs1001179	3867	28224	32091	Positive	5	Choi Ding Karunasinghe Tefik Geybels	2007 2012 2012 2013 2014	PMID: 17548672 PMID: 22959522 PMID: 23363810 PMID: 23773345 PMID: 25315963
SOD2	rs4880	4210	6907	11117	Positive	15	Iguchi Mikhak Arsova Bica Iguchi Ergen Choi(a) Choi(b) Kang(a) Kang(b) Li Woodson Choi Eken Kucukgergin	2009 2008 2008 2009 2008 2007 2007 2007 2007 2007 2005 2003 2008 2013 2012	PMID: 19368118 PMID: 18784358 PMID: 18646267 PMID: 18553161 PMID: 18571701 PMID: 17465268 PMID: 17548672 PMID: 17548672 PMID: 17646272 PMID: 17646272 PMID: 15781667 PMID: 12948282 PMID: 18296681 PMID: 23315858 PMID: 21553226
MPO	rs2333227	762	1678	2440	Negative	3	Arslan Tefik Choi	2010 2013 2008	PMID: 21461569 PMID: 23773345 PMID: 18296681
IL18	rs187238	931	971	1902	Negative	3	Dwivedi Liu(a) Liu(b)	2015 2007 2013	PMID: 25892571 PMID: 17688413 PMID: 23546966
IL10	rs1800896	3155	4080	7235	Negative	8	McCarron Michaud Faupel-Badger Zabaleta(a) Zabaleta(b) Kesarwani VanCleave Liu	2002 2006 2008 2008 2008 2009 2010 2010	PMID: 12067976 PMID: 16618781 PMID: 17999153 PMID: 18174250 PMID: 18174250 PMID: 19145440 PMID: 19908237 PMID: 20735825
IL10	rs1800872	2346	2672	5018	Negative	7	Eder Faupel-Badger Zabaleta(a) Zabaleta(b) VanCleave Liu Dwivedi	2007 2008 2008 2008 2010 2010 2015	PMID: 17182240 PMID: 17999153 PMID: 18174250 PMID: 18174250 PMID: 19908237 PMID: 20735825 PMID: 25892571
IL10	rs1800871	3182	4095	7277	Negative	8	Michaud Zabaleta(a) Zabaleta(b) Kesarwani VanCleave Liu Dwivedi Faupel-Badger	2006 2008 2008 2009 2010 2010 2015 2008	PMID: 16618781 PMID: 18174250 PMID: 18174250 PMID: 19145440 PMID: 19908237 PMID: 20735825 PMID: 25892571 PMID: 17999153
IL6	rs1800795	10941	13235	24176	Negative	10	Zhang Dossus Moore Pierce(a) Pierce(b) Kesarwani Michaud Mandal(a) Mandal(b) Tindall	2010 2010 2009 2009 2009 2008 2006 2014 2014 2012	PMID: 20431935 PMID: 19965896 PMID: 19035456 PMID: 19267250 PMID: 19267250 PMID: 18694328 PMID: 16618781 PMID: 24446297 PMID: 24446297 PMID: 22782910
IL18	rs1946518	931	971	1902	Negative	3	Dwivedi Liu(a) Liu(b)	2015 2007 2013	PMID: 25892571 PMID: 17688413 PMID: 23546966
HOXB13	rs138213197	11524	63753	75277	Positive	7	Akbari Gudmundsson（a） Gudmundsson（b） Gudmundsson（c） Gudmundsson（d） Gudmundsson（e） Gudmundsson（f）	2012 2012 2012 2012 2012 2012 2012	PMID: 22781434 PMID: 23104005 PMID: 23104005 PMID: 23104005 PMID: 23104005 PMID: 23104005 PMID: 23104005
FAS	rs1800682	1451	1174	2625	Positive	3	Shao Mandal Lima	2011 2012 2008	PMID: 21557277 PMID: 20822933 PMID: 17667965
FOXP4	rs1983891	11128	13738	24866	Positive	3	Lindström Takata Wang	2012 2010 2013	PMID: 22056501 PMID: 20676098 PMID: 23803082
SLC22A3	rs9364554	15763	50197	65960	Positive	5	Chang Zheng Liu Gudmundsson Lindstrom	2011 2010 2011 2009 2011	PMID: 21071540 PMID: 19866473 PMID: 21756274 PMID: 19767754 PMID: 21390317
LMTK2	rs6465657	16376	50128	66504	Positive	5	Chang Zheng Liu Gudmundsson Lindstrom	2011 2010 2011 2009 2011	PMID: 21071540 PMID: 19866473 PMID: 21756274 PMID: 19767754 PMID: 21390317
EHBP1	rs721048	16385	50290	66675	Positive	6	Chang Xu Zheng Liu Gudmundsson Lindstrom	2011 2009 2010 2011 2009 2011	PMID: 21071540 PMID: 19549807 PMID: 19866473 PMID: 21756274 PMID: 19767754 PMID: 21390317
CDH1	rs16260	2378	1973	4351	Negative	6	Pookot(a) Pookot(b) Tsukino Cybulski Bonilla Jonsson	2006 2006 2004 2007 2006 2004	PMID: 16813949 PMID: 16813949 PMID: 15084762 PMID: 17627168 PMID: 16372334 PMID: 14961571
PTGS2	rs20417	10600	13021	23621	Negative	8	Balistreri Cheng(a) Cheng(b) Dossus Murad Panguluri(a) Panguluri(b) Wu	2010 2007 2007 2009 2009 2004 2004 2011	PMID: 20388081 PMID: 17609663 PMID: 17609663 PMID: 19965896 PMID: 19488068 PMID: 14754878 PMID: 14754878 PMID: 21273602
XRCC3	rs861539	499	571	1070	Negative	3	Ritchey Mandal Dhillon	2005 2010 2011	PMID: 16030105 PMID: 20590474 PMID: 19914098
THADA	rs1465618	11151	11429	22580	Negative	3	Zhao Liu Lindstrom	2014 2011 2011	PMID: 24685913 PMID: 21756274 PMID: 21390317
NOS3	rs1799983	1792	2411	4203	Negative	7	Medeiros Marangoni Lee(a) Lee(b) Ziaei Safarinejad Brankovic	2002 2006 2009 2009 2012 2013 2013	PMID: 12195160 PMID: 16458450 PMID: 19168583 PMID: 19168583 PMID: 23015399 PMID: 22317880 PMID: 23998439
NKX3-1	rs2228013	4597	3626	8223	Negative	3	Muhlbradt Gelmann Martinez	2013 2002 2014	PMID: 24386513 PMID: 11980664 PMID: 24894197
PTGS2	rs2745557	10020	10234	20254	Negative	5	Wu Dossus Cheng(a) Cheng(b) Shahedi	2011 2009 2007 2007 2006	PMID: 21273602 PMID: 19965896 PMID: 17609663 PMID: 17609663 PMID: 16506214
JAZF1	rs10486567	14800	13433	28233	Negative	5	Chang Neslund-Dudas Prokunina-Olsson Liu Zheng	2011 2014 2010 2011 2010	PMID: 21071540 PMID: 24801046 PMID: 20406958 PMID: 21756274 PMID: 19866473
RFX6	rs339331	12638	15897	28535	Positive	4	Wang(b) Wang(a) Takata Lindstrom	2013 2011 2010 2012	PMID: 23803082 PMID: 22114074 PMID: 20676098 PMID: 22056501
HNF1B	rs4430796	26822	57569	84391	Positive	11	Chan Rojas Zhang Zhou Sun Chang Zheng Liu(a) Gudmundsson Lindstrom Liu(b)	2013 2014 2012 2011 2008 2011 2010 2011 2009 2011 2011	PMID: 22561070 PMID: 24627192 PMID: 23464444 PMID: 21959049 PMID: 18758462 PMID: 21071540 PMID: 19866473 PMID: 21756274 PMID: 19767754 PMID: 21390317 PMID: 21557267
C2orf43	rs13385191	11097	13719	24816	Negative	3	Takata Lindstrom Wang	2010 2012 2013	PMID: 20676098 PMID: 22056501 PMID: 23803082
PTGS2	rs5275	12220	12496	24716	Negative	5	Mandal Dossus Danforth Shahedi Cheng	2011 2010 2008 2006 2007	PMID: 22023987 PMID: 19965896 PMID: 17999989 PMID: 16506214 PMID: 17609663

## Sheet: Supp1. Table 1B
Supplementary Table1B: 147 SNVs for which data had been reported less than three population based case-control samples did not be meta-analyzed here
Gene	Polymorphism	Author	Year	PubMed ID
UGT2B15	rs9994887	Vidal	2013	PMID: 24267955
CAV1	rs9920	Langeberg	2010	PMID: 20209490
CAV1	rs9920	Langeberg	2010	PMID: 20209490
Axin2	rs9915936	Pinarbasi	2011	PMID: 21069480
BIRC5	rs9904341	Chen	2013	PMID: 23883402
NOS2A	rs944722	Lee	2009	PMID: 19168583
NOS2A	rs9282801	Lee	2009	PMID: 19168583
IL1RN	rs9005	Cheng	2007	PMID: 17548705
ADIPOQ	rs822395	Beebe-Dimmer	2010	PMID: 20697428
MIC1	rs8101249	Cheng	2007	PMID: 17548705
TTPA	rs7818611	Wright	2009	PMID: 19190344
GEMIN4	rs7813	Liu	2012	PMID: 22506892
CAV1	rs7804372	WU	2011	PMID: 21378366
CAV1	rs7804372	SUGIE	2013	PMID: 23482776
VHL	rs779805	Chen	2012	PMID: 22084938
TERT	rs7726159	Shadrina	2015	PMID: 25296732
UGT2B15	rs7696472	Vidal	2013	PMID: 24267955
UGT2B15	rs7686914	Vidal	2013	PMID: 24267955
UGT2B17	rs7686008	Vidal	2013	PMID: 24267955
UGT2B17	rs7671342	Vidal	2013	PMID: 24267955
SEPP1	rs7579	Steinbrecher	2010	PMID: 20852007
VDR	rs757343	Ahn	2009	PMID: 19255064
STAT3	rs744166	Kwon	2012	PMID: 22542949
UGT2B17	rs7435827	Vidal	2013	PMID: 24267955
NCOA4	rs7350420	Kwon	2012	PMID: 22542949
AKT2	rs7254617	Chen	2012	PMID: 22815832
KLK4	rs7248321	Lose	2012	PMID: 22970239
GPX4	rs713041	Steinbrecher	2010	PMID: 20852007
GNAS	rs7121	Watanabe	2008	PMID: 19189654
PRKDC	rs7003908	Mandal	2010	PMID: 20590474
INS	rs689	Moore	2007	PMID: 17548707
XRCC4	rs6869366	Mandal	2010	PMID: 21506695
UGT2B15	rs6822259	Vidal	2013	PMID: 24267955
TNFRSF10A	rs6557634	Mittal	2015	PMID: 25691252
SHBG	rs6259	Berndt	2007	PMID: 17220347
SHBG	rs6259	Low	2006	PMID: 17176215
IGF1	rs6218	Qian	2014	PMID: 24586243
IGF1	rs6218	Qian	2014	PMID: 24586243
CCND1	rs603965	Mandal	2012	PMID: 20822933
UGT2B17	rs59678213	Vidal	2013	PMID: 24267955
SEP15	rs5859	Steinbrecher	2010	PMID: 20852007
SEP15	rs5845	Karunasinghe	2012	PMID: 23363810
IL1RN	rs579543	Cheng	2007	PMID: 17548705
IGF1	rs5742714	Qian	2014	PMID: 24586243
IGF1	rs5742612	Qian	2014	PMID: 24586243
IGF1	rs5742612	Qian	2014	PMID: 24586243
KLK4	rs56112930	Lose	2012	PMID: 22970239
GNB3	rs5443	Safarinejad	2012	PMID: 22608746
SEP15	rs540049	Steinbrecher	2010	PMID: 20852007
ELAC2	rs5030739	Robbins	2008	PMID: 18767027
NQO1	rs4986998	Mandal	2012	PMID: 23054000
CTBP2	rs4962416	Lindstrom	2011	PMID: 21390317
CTBP2	rs4962416	Lindstrom	2011	PMID: 21390317
AKR1C3	rs4881400	Kwon	2012	PMID: 22542949
AKR1C3	rs4881400	Kwon	2012	PMID: 22542949
NKX3-1	rs4872175	Kwon	2012	PMID: 22542949
TNFRSF10A	rs4871857	Mittal	2015	PMID: 25691252
ELAC2	rs4792311	Robbins	2008	PMID: 18767027
VDR	rs4760674	Holt	2009	PMID: 19454612
CYP3A43	rs472660	Han	2015	PMID: 25337833
CASP3	rs4647603	Mittal	2012	PMID: 21668377
HNF1B	rs4430796	Zhang	2012	PMID: 23464444
IL1RN	rs4252041	Cheng	2007	PMID: 17548705
IL1RN	rs4252019	Cheng	2007	PMID: 17548705
UGT2B15	rs4148269	Vidal	2013	PMID: 24267955
Axin2	rs4072245	Pinarbasi	2011	PMID: 21069480
MMP9	rs3918242	Sfar	2007	PMID: 17175378
SEPP1	rs3877899	Steinbrecher	2010	PMID: 20852007
KLK12	rs3865443	Lose	2013	PMID: 21741862
IL1RN	rs380092	Cheng	2007	PMID: 17548705
TLR3	rs3775290	Mandal	2012	PMID: 22311043
ADIPOQ	rs3774262	Gu	2014	PMID: 25038177
KLF6	rs3750861	Eija H. Seppa¨ la¨	2007	PMID: 17125911
IGF1	rs35767	Qian	2014	PMID: 24586243
IGF1	rs35767	Qian	2014	PMID: 24586243
Axin2	rs35285779	Pinarbasi	2011	PMID: 21069480
TLR9	rs352140	Mandal	2012	PMID: 22311043
GPX1	rs3448	Geybels	2013	PMID: 23143801
OAS1	rs34137742	Mandal	2011	PMID: 21638280
OAS1	rs34137742	Mandal	2011	PMID: 21638280
RFX6	rs339331	Takata	2010	PMID: 20676098
IL1RN	rs315951	Cheng	2007	PMID: 17548705
NFKBIA	rs3138053	Han	2015	PMID: 26068031
UGT2B15	rs3100	Vidal	2013	PMID: 24267955
IL1RN	rs3087263	Cheng	2007	PMID: 17548705
VEGFA	rs3025039	Sfar	2006	PMID: 16908180
CYP1B1	rs2855658	Holt	2013	PMID: 22549291
IGFBP3	rs2854746	Qian	2014	PMID: 24586243
TERT	rs2853669	Shadrina	2015	PMID: 25296732
MT2A	rs28366003	Krześlak	2013	PMID: 23466427
IGFBP3	rs282734	Qian	2014	PMID: 24586243
KLK4	rs268923	Lose	2012	PMID: 22970239
OAS1	rs2660	Mandal	2011	PMID: 21638280
OAS1	rs2660	Mandal	2011	PMID: 21638280
MMP2	rs243865	Srivastava	2012	PMID: 22374248
ERCC5	rs2296148	Hooker	2008	PMID: 18026184
MTOR	rs2295080	Chen	2012	PMID: 22815832
MTOR	rs2295080	Li	2013	PMID: 23940798
MMP2	rs2285053	Srivastava	2012	PMID: 22374248
AMACR	rs2278008	Lee	2013	PMID: 24383053
HSD17B5	rs2257157	Kwon	2012	PMID: 22542949
HSD17B4	rs2253502	Kwon	2012	PMID: 22542949
Axin2	rs2240308	MA	2014	PMID: 25013500
Axin2	rs2240308	Pinarbasi	2011	PMID: 21069480
NFKBIA	rs2233406	Han	2015	PMID: 26068031
ERCC6	rs2228526	Zhang	2014	PMID: 24615090
HSPA1L	rs2227956	Sfar	2008	PMID: 17578680
UGT2B15	rs2168047	Vidal	2013	PMID: 24267955
IGFBP3	rs2132572	Qian	2014	PMID: 24586243
MX1	rs2071430	Glymph	2013	PMID: 23438650
IL2	rs2069763	Wu	2006	PMID: 17115417
IL2	rs2069763	Wu	2006	PMID: 17115417
HSD17B3	rs2066485	Kwon	2012	PMID: 22542949
VEGFA	rs2010963	Sfar	2006	PMID: 16908180
FOXP5	rs1983892	Takata	2010	PMID: 20676098
SHMT1	rs1979277	Weiner	2011	PMID: 22803112
UGT2B15	rs1960773	Vidal	2013	PMID: 24267955
TLR4	rs1927911	Song	2009	PMID: 19380025
SULT2A1	rs182420	Kwon	2012	PMID: 22542949
ADIPOQ	rs182052	Gu	2014	PMID: 25038177
NBN	rs1805794	Hebbring	2006	PMID: 16702373
CASR	rs1801726	Schwartz	2010	PMID: 20364112
WRN	rs1801195	Wang	2011	PMID: 22037268
CXCL12	rs1801157	Hirata	2007	PMID: 17785557
CXCL12	rs1801157	Isman	2012	PMID: 23053994
CCR2	rs1799864	Mandal	2015	PMID: 25266801
KLK3	rs174776	Kwon	2012	PMID: 22542949
NCOA4	rs17178655	Kwon	2012	PMID: 22542949
UGT2B15	rs17147338	Vidal	2013	PMID: 24267955
PDLIM5	rs17021918	Lindstrom	2011	PMID: 21390317
PDLIM5	rs17021918	Liu	2011	PMID: 21756274
MIC1	rs16982345	Cheng	2007	PMID: 17548705
IL1B	rs16944	Michaud	2006	PMID: 16618781
UGT2B15	rs1580083	Vidal	2013	PMID: 24267955
NKX3-1	rs1567669	Breyer	2009	PMID: 19567509
NKX3-1	rs1512268	Hui	2014	PMID: 24779299
NKX3-1	rs1512268	Lindstrom	2011	PMID: 21390317
BMPR1B	rs1434536	Feng	2012	PMID: 21556765
SEPP1	rs13168440	Penney	2013	PMID: 23129481
UGT2B15	rs13112099	Vidal	2013	PMID: 24267955
ITGA6	rs12621278	Lindstrom	2011	PMID: 21390317
ITGA6	rs12621278	Liu	2011	PMID: 21756274
TMPRSS2	rs12329760	Maekawa	2014	PMID: 25040002
MIC1	rs1227731	Cheng	2007	PMID: 17548705
SEPP1	rs11959466	Penney	2013	PMID: 23129481
CDYL2	rs11859962	Zhang	2012	PMID: 23464444
VDR	rs11574143	Ahn	2009	PMID: 19255064
HIF1A	rs11549467	Li	2012	PMID: 23042446
TLR4	rs11536858	Song	2009	PMID: 19380025
IL1B	rs1143634	Michaud	2006	PMID: 16618781
Axin2	rs1133683	Pinarbasi	2011	PMID: 21069480
OAS1	rs1131454	Mandal	2011	PMID: 21638280
OAS1	rs1131454	Mandal	2011	PMID: 21638280
PTEN	rs11202607	Chen	2012	PMID: 22815832
GNMT	rs10948059	Chen	2014	PMID: 24800880
TLR4	rs10759932	Cheng	2007	PMID: 17301271
MIC1	rs1059519	Cheng	2007	PMID: 17548705
MIC1	rs1059369	Cheng	2007	PMID: 17548705
CDKN1A	rs1059234	Sivoňová	2013	PMID: 23292332
MIC1	rs1058587	Cheng	2007	PMID: 17548705
KLK3	rs1058205	Kwon	2012	PMID: 22542949
JAK2	rs10429491	Kwon	2012	PMID: 22542949
CCL2	rs1024611	Mandal	2015	PMID: 25266801
POU5F1B	rs10086908	Hui	2014	PMID: 24779299
NOS3	rs1007311	Lee	2009	PMID: 19168583
CYP19	rs10046	Low	2006	PMID: 17176215
CYP27B1	rs4809960	Holt	2009	PMID: 19454612

## Sheet: Suppl. Table 1C
Supplementary Table1C: Four polymorphisms could not be analyzed due to more than two alleles
Gene	Polymorphism	Author	Year	PubMed ID
ERCC2	rs13181	Rybicki(a) Rybicki(b) Ritchey Bau Agalliu(a) Agalliu(b) Mandal Lavender Gao Sobti	2004 2004 2005 2007 2010 2010 2010 2010 2010 2012	PMID: 14744728 PMID: 14744728 PMID: 16030105 PMID: 17695467 PMID: 19902366 PMID: 19902366 PMID: 20070155 PMID: 19760636 PMID: 20495366 PMID: 22116596
APE1	rs1130409	Kuasne Jing Chen Lavender Mandal Mittal	2011 2013 2006 2010 2012 2012	PMID: 20852942 PMID: 23505922 PMID: 16406883 PMID: 19760636 PMID: 22382185 PMID: 22019847
TGFB1	rs1800470	Ewart-Toland Faria Kang Li Meyer	2004 2007 2007 2004 2009	PMID: 15159307 PMID: 18058470 PMID: 17646272 PMID: 14604900 PMID: 19039592
PTGS2	rs689470	Cheng Danforth Shahedi	2007 2008 2006	PMID: 17609663 PMID: 17999989 PMID: 16506214
