# Supplementary material for: Systematic meta-analyses of gene-specific genetic association studies in prostate cancer
Source: Oncotarget. 2016 Mar 5;7(16):22271–84. doi: 10.18632/oncotarget.7926 (PMC5008361; doi:10.18632/oncotarget.7926)
Supplement: Supplementary file 14 [file oncotarget-07-22271-s014.xlsx]

## Sheet: Sheet1
Supplementary Table 8 the comparison of results between previously published meta-analysis results and this meta-analyses
Gene	Polymorphism	Study	Prior meta sample size (Case/control number of samples)	This meta sample size (Case/control number of samples)	Prior meta Model	This meta study Model	Prior meta OR (95% ci)	Q value	Het. Meta	This meta OR (95% ci)	Q value	Het. meta
SRD5A2	rs9282858	Li, 2013	6385 vs. 5684 (17)	4241 vs. 4015 (13)	A vs. G	A vs. G	1.24 (1.02-1.50)	N.A	0.024	1.323 (1.111-1.575)	12.337	0.419
FGFR4	rs351855	Xu, 2011	2618 vs.2305 (5)	2472 vs.2077 (5)	T vs. C	T vs. C	1.17 (1.07-1.29)	N.A	0.37	1.156 (1.056-1.265)	5.356	0.253
VDR	rs731236	Guo, 2012	1141 vs. 1685 (10)	1055 vs. 1546 (8)	C vs. T	C vs. T	0.81 (0.70- 0.94)	N.A	0.578	0.779 (0.656-0.924)	5.131	0.644
LEP	rs2167270	He, 2013	1343 vs. 1238 (3)	1343 vs. 1238 (3)	AA vs. GG	A vs. G	1.33(1.06-1.67)	N.A	N.A	1.163 (1.042-1.299)	3.723	0.155
KLK3	rs2735839	Liu, 2011	N.A	6994 vs. 7208 (7)	A vs. G	A vs. G	0.85 (0.74-0.96)	N.A	<0.001	0.752 (0.632-0.896)	41.331	0
IGFBP3	rs2854744	Mao, 2012	9238 vs. 8741 (11)	2788 vs. 3020 (9)	C vs. A	C vs. A	1.08 (1.01-1.16)	N.A	0.03	1.169 (1.047-1.304)	13.721	0.089
ESR1	rs9340799	Ding,2012	2792 vs. 3884 (11)	3666 vs. 5066 (16)	(GG+ AG) vs. AA	G vs. A	1.31 (1.06-1.63)	32.27	0.0004	1.151 (1.028-1.288)	39.394	0.001
SOD2	rs4880	Mao, 2010	3574 vs. 5388 (12)	4210 vs. 6907 (15)	(CC+ CT) vs.TT	C vs. T	1.14 (1.03-1.26)	N.A	0.04	1.121 (1.024-1.227)	27.234	0.018
CAT	rs1001179	Hu, 2015	3867 vs.28224 (5)	3867 vs.28224 (5)	(TT+CT) vs. CC	T vs. C	1.113 (1.030-1.202)	N.A	0.653	1.211 (1.045-1.404)	10.505	0.033
CYP1B1	rs1056836	Liu, 2015	6104 vs. 5473 (11)	5999 vs. 5438 (11)	GC vs. CC	G vs. C	1.09 (1.00-1.19)	N.A	0.147	1.129 (1.004-1.270)	36.379	0
VDR	rs1544410	Raimondi, 2009	5601 vs. 6278 (14)	7270 vs. 8009 (18)	AG vs. GG	A vs. G	0.83 (0.69-0.99)	N.A	0.006	0.896 (0.823-0.975)	41.674	0.001
HOXB13	rs138213197	Huang, 2014	34800 vs. 85367 (11)	11524 vs. 63753 (7)	AG vs. GG	A vs. G	4.51 (3.28-6.20)	N.A	0.007	3.788 (2.450-5.855)	8.599	0.197
FAS	rs1800682	Liu, 2014	1451 vs. 1174 (3)	1451 vs. 1174 (3)	A vs. G	G vs. A	1.06 (1.01-1.11)	N.A	0.172	0.866 (0.773-0.971)	3.625	0.163
SLC22A3	rs9364554	Liu, 2011	N.A	15763 vs. 50197 (5)	T vs. C	T vs. C	1.17 (1.13-1.20)	N.A	0.24	1.039 (1.005-1.076)	3.84	0.428
EHBP1	rs721048	Ao, 2015	48135 vs. 102543(17)	16385 vs. 50290 (6)	A vs. G	A vs. G	1.14(1.11-1.17)	N.A	0.909	1.100 (1.057-1.146)	6.405	0.269
HNF1B	rs4430796	Zhao, 2015	14049 vs. 12674(7)	26822 vs. 57569 (11)	GG vs AA	G vs. A	0.661(0.615-0.710)	N.A	N.A	0.859 (0.793-0.930)	55.853	0
MSMB	rs10993994	Liu, 2011	N.A	14714 vs. 14463 (6)	T vs. C	T vs. C	1.37 (1.19-1.58)	N.A	<0.001	1.210 (1.170-1.250)	5.648	0.342
Note: N.A indicated the data not available
